# Supplementary material for: Targeting Oral Pathogens with Salvia officinalis and Nigella sativa Supercritical CO2 Extracts: A Pharmacodynamic Approach and Three-Dimensional Checkerboard Synergy for Novel Dental Antimicrobials
Source: Antibiotics (Basel). 2025 Nov 2;14(11):1100. doi: 10.3390/antibiotics14111100 (PMC12649734; doi:10.3390/antibiotics14111100)
Supplement: Supplementary file 1 [file antibiotics-14-01100-s001.zip]

Archive with 2 entries (2 files):
- Supplementary Table S1. Chemical profiling of Salvia officinalis CO2 extract.pdf
- Supplementary Table S2. Chemical profiling of Nigella sativa CO2 extract.pdf
